# Supplementary material for: Landscape of 4D Cell Interaction in Hodgkin and Non-Hodgkin Lymphomas
Source: Cancers (Basel). 2021 Oct 17;13(20):5208. doi: 10.3390/cancers13205208 (PMC8534096; doi:10.3390/cancers13205208)
Supplement: Supplementary file 1 [file cancers-13-05208-s001.zip]

Archive with 22 entries (19 files):
- Suppl. Data 4D Landscapes final/
- Suppl. Data 4D Landscapes final/.DS_Store
- __MACOSX/
- __MACOSX/Suppl. Data 4D Landscapes final/
- __MACOSX/Suppl. Data 4D Landscapes final/._.DS_Store
- Suppl. Data 4D Landscapes final/Suppl. Figure 1.jpg
- __MACOSX/Suppl. Data 4D Landscapes final/._Suppl. Figure 1.jpg
- Suppl. Data 4D Landscapes final/Suppl. Figure 2.jpg
- __MACOSX/Suppl. Data 4D Landscapes final/._Suppl. Figure 2.jpg
- Suppl. Data 4D Landscapes final/Suppl. Movie 1.mp4
- __MACOSX/Suppl. Data 4D Landscapes final/._Suppl. Movie 1.mp4
- Suppl. Data 4D Landscapes final/Suppl. Movie 2.mp4
- __MACOSX/Suppl. Data 4D Landscapes final/._Suppl. Movie 2.mp4
- Suppl. Data 4D Landscapes final/Suppl. Movie 3.mp4
- __MACOSX/Suppl. Data 4D Landscapes final/._Suppl. Movie 3.mp4
- Suppl. Data 4D Landscapes final/Suppl. Movie 4.mp4
- __MACOSX/Suppl. Data 4D Landscapes final/._Suppl. Movie 4.mp4
- Suppl. Data 4D Landscapes final/Suppl. Movie 5.avi
- __MACOSX/Suppl. Data 4D Landscapes final/._Suppl. Movie 5.avi
- Suppl. Data 4D Landscapes final/Suppl. Movie 6.avi
- __MACOSX/Suppl. Data 4D Landscapes final/._Suppl. Movie 6.avi
- __MACOSX/._Suppl. Data 4D Landscapes final
